# Supplementary material for: Standardized Complex Gut Microbiomes Influence Fetal Growth, Food Intake, and Adult Body Weight in Outbred Mice
Source: Microorganisms. 2023 Feb 15;11(2):484. doi: 10.3390/microorganisms11020484 (PMC9961083; doi:10.3390/microorganisms11020484)
Supplement: Supplementary file 1 [file microorganisms-11-00484-s001.zip]

Archive with 3 entries (3 files):
- Supplemental figures.pdf
- Table_S1.xlsx
- Table_S2.xlsx
