# Supplementary material for: Standardized Complex Gut Microbiomes Influence Fetal Growth, Food Intake, and Adult Body Weight in Outbred Mice
Source: Microorganisms. 2023 Feb 15;11(2):484. doi: 10.3390/microorganisms11020484 (PMC9961083; doi:10.3390/microorganisms11020484)
Supplement: Supplementary file 1 [file microorganisms-11-00484-s001.zip › Table_S1.xlsx]

## Sheet: Table_S1
Phylum	Family	Genus	AlDEx2		ANCOM-BC			Enriched
			p	BH-corrected p	W	p	BH-corrected p (q)
Mycoplasmatota	Anaeroplasmataceae	Anaeroplasma	3.09288e-06	2.98547e-05	DA by Structural Zeros			GM1
Bacillota	Oscillospiraceae	Ruminococcus	3.09288e-06	2.98547e-05	DA by Structural Zeros			GM1
Saccharibacteria	unresolved	Candidatus Saccharimonas	1.08251e-05	8.60126e-05	-4.56227	5.06028e-06	6.57836e-05	GM1
Mycoplasmatota	unresolved	RF39	1.31931e-05	0.000102764	-4.36419	1.27593e-05	0.000138226	GM1
Bacillota	Erysipelatoclostridiaceae	Erysipelatoclostridiaceae	2.74252e-05	0.000187902	-5.08681	3.64138e-07	1.18345e-05	GM1
Bacillota	Turicibacteraceae	Turicibacter	8.95969e-05	0.000565053	-6.59776	4.17407e-11	2.71314e-09	GM1
Bacillota	Lachnospiraceae	Roseburia	0.000137827	0.000817044	-4.31593	1.58932e-05	0.00014758	GM1
Bacteroidota	Tannerellaceae	Tannerellaceae	0.000144737	0.000838186	-4.63135	3.63285e-06	6.42833e-05	GM1
Bacillota	Eubacteriaceae	[Eubacterium] nodatum	0.000438585	0.00221279	-4.02107	5.79332e-05	0.000342333	GM1
Bacillota	Ruminococcaceae	Incertae Sedis	0.000579408	0.00293914	-4.09656	4.19332e-05	0.000272566	GM1
Bacillota	Eubacteriaceae	[Eubacterium] coprostanoligenes	0.0014284	0.00657591	-4.13342	3.5741e-05	0.00025813	GM1
Bacillota	Lachnospiraceae	Lachnoclostridium	0.00426661	0.01729	-2.85556	0.00429607	0.0139622	GM1
Bacillota	Oscillospiraceae	Butyricicoccus	0.00509226	0.0203423	-3.00671	0.00264096	0.0095368	GM1
Actinomycetota	Eggerthellaceae	Gordonibacter	0.00626456	0.021578	-4.61369	3.9559e-06	6.42833e-05	GM1
Verrucomicrobiota	Akkermansiaceae	Akkermansia	0.010755	0.0324077	DA by Structural Zeros			GM1
Bacillota	Lachnospiraceae	Lachnospiraceae UCG-004	0.00951813	0.03244	-3.14358	0.00166897	0.0067802	GM1
Bacteroidota	Prevotellaceae	Alloprevotella	3.09288e-06	2.98547e-05	DA by Structural Zeros			GM4
Thermodesulfobacteriota	Desulfovibrionaceae	Desulfovibrio	3.09288e-06	2.98547e-05	DA by Structural Zeros			GM4
Bacillota	Lachnospiraceae	Dorea	3.09288e-06	2.98547e-05	DA by Structural Zeros			GM4
Bacillota	Lachnospiraceae	GCA-900066575	3.09288e-06	2.98547e-05	DA by Structural Zeros			GM4
Melainabacteria	unresolved	Gastranaerophilales	3.09288e-06	2.98547e-05	DA by Structural Zeros			GM4
Deferribacterota	Deferribacteraceae	Mucispirillum	3.09288e-06	2.98547e-05	DA by Structural Zeros			GM4
Bacteroidota	Rikenellaceae	Rikenella	3.09288e-06	2.98547e-05	DA by Structural Zeros			GM4
Bacteroidota	Rikenellaceae	Rikenellaceae RC9	3.09288e-06	2.98547e-05	DA by Structural Zeros			GM4
Bacillota	Eubacteriaceae	[Eubacterium] xylanophilum	3.09288e-06	2.98547e-05	DA by Structural Zeros			GM4
Bacillota	Butyricicoccaceae	UCG-009	3.407e-06	3.21597e-05	DA by Structural Zeros			GM4
Bacillota	Oscillospiraceae	NK4A214	3.47949e-06	3.28415e-05	DA by Structural Zeros			GM4
Thermodesulfobacteriota	Desulfovibrionaceae	Bilophila	8.96453e-06	6.85928e-05	DA by Structural Zeros			GM4
Bacillota	Lachnospiraceae	Lachnospiraceae UCG-001	2.85125e-05	0.00020413	4.16297	3.14129e-05	0.00025523	GM4
Bacillota	Peptococcaceae	Peptococcus	0.000102234	0.000595262	DA by Structural Zeros			GM4
Bacteroidota	Odoribacteraceae	Odoribacter	0.000265891	0.00146661	2.11221	0.0346682	0.0804797	GM4
Bacillota	Anaerovoraceae	Family XIII AD3011	0.000473694	0.00235646	3.48965	0.000483649	0.00242289	GM4
Table S1. List of all genera identified as differentially abundant (DA) using both AlDEx2 and ANCOM-BC tools. Genera are provided with phylum and family designations, raw and Benjamini-Hochberg (BH)-corrected P values, the W score associated with ANCOM-BC testing, and the GM in which the genus was enriched. ANCOM-BC identifies features as DA by Structural Zeros if the feature is not detected in o…
