# Supplementary material for: Standardized Complex Gut Microbiomes Influence Fetal Growth, Food Intake, and Adult Body Weight in Outbred Mice
Source: Microorganisms. 2023 Feb 15;11(2):484. doi: 10.3390/microorganisms11020484 (PMC9961083; doi:10.3390/microorganisms11020484)
Supplement: Supplementary file 1 [file microorganisms-11-00484-s001.zip › Table_S2.xlsx]

## Sheet: Sheet1
Phylum	Family	Genus	structural_zero (gm = GM1)	structural_zero (gm = GM4)	Enriched
Actinobacteriota	Eggerthellaceae	Eggerthellaceae	FALSE	TRUE	GM1
Actinobacteriota	Pseudonocardiaceae	Pseudonocardia	FALSE	TRUE	GM1
Actinobacteriota	Streptomycetaceae	Streptomycetaceae	FALSE	TRUE	GM1
Bacteroidota	Flavobacteriaceae	Flavobacterium	FALSE	TRUE	GM1
Bacteroidota	Hymenobacteraceae	Adhaeribacter	FALSE	TRUE	GM1
Chloroflexi	Gitt-GS-136	Gitt-GS-136	FALSE	TRUE	GM1
Bacillota	Acholeplasmataceae	Anaeroplasma	FALSE	TRUE	GM1
Bacillota	Alicyclobacillaceae	Tumebacillus	FALSE	TRUE	GM1
Bacillota	Bacillaceae	Bacillus	FALSE	TRUE	GM1
Bacillota	Bacillales	Bacillales	FALSE	TRUE	GM1
Bacillota	Bacilli	Bacilli	FALSE	TRUE	GM1
Bacillota	Lachnospiraceae	Lachnospiraceae UCG-008	FALSE	TRUE	GM1
Bacillota	Paenibacillaceae	Ammoniphilus	FALSE	TRUE	GM1
Bacillota	Ruminococcaceae	Ruminococcus	FALSE	TRUE	GM1
Bacillota	Symbiobacteraceae	uncultured	FALSE	TRUE	GM1
Latescibacterota	Latescibacterota	Latescibacterota	FALSE	TRUE	GM1
Pseudomonadota	Aeromonadaceae	Aeromonas	FALSE	TRUE	GM1
Pseudomonadota	Caulobacteraceae	Brevundimonas	FALSE	TRUE	GM1
Pseudomonadota	Devosiaceae	Devosiaceae	FALSE	TRUE	GM1
Pseudomonadota	Methylophilaceae	Methylovorus	FALSE	TRUE	GM1
Pseudomonadota	Oxalobacteraceae	Oxalobacteraceae	FALSE	TRUE	GM1
Pseudomonadota	Pseudomonadaceae	Pseudomonas	FALSE	TRUE	GM1
Pseudomonadota	Sphingomonadaceae	Altererythrobacter	FALSE	TRUE	GM1
Pseudomonadota	uncultured	uncultured 1	FALSE	TRUE	GM1
Pseudomonadota	Xanthomonadaceae	Stenotrophomonas	FALSE	TRUE	GM1
Verrucomicrobiota	Akkermansiaceae	Akkermansia	FALSE	TRUE	GM1
Verrucomicrobiota	Opitutaceae	uncultured	FALSE	TRUE	GM1
Acidobacteriota	Pyrinomonadaceae	RB41	TRUE	FALSE	GM4
Acidobacteriota	Subgroup 5	Subgroup 5	TRUE	FALSE	GM4
Acidobacteriota	uncultured	uncultured	TRUE	FALSE	GM4
Actinobacteriota	Actinobacteriota	Actinobacteriota	TRUE	FALSE	GM4
Actinobacteriota	Corynebacteriaceae	Corynebacterium	TRUE	FALSE	GM4
Actinobacteriota	Eggerthellaceae	DNF00809	TRUE	FALSE	GM4
Actinobacteriota	Frankiaceae	Jatrophihabitans	TRUE	FALSE	GM4
Actinobacteriota	Gaiellaceae	Gaiella	TRUE	FALSE	GM4
Actinobacteriota	IMCC26256	IMCC26256	TRUE	FALSE	GM4
Actinobacteriota	Pseudonocardiaceae	Amycolatopsis	TRUE	FALSE	GM4
Actinobacteriota	Solirubrobacteraceae	Solirubrobacter	TRUE	FALSE	GM4
Actinobacteriota	Thermomonosporaceae	Actinocorallia	TRUE	FALSE	GM4
Actinobacteriota	uncultured	uncultured	TRUE	FALSE	GM4
Bacteria	Bacteria	Bacteria	TRUE	FALSE	GM4
Bacteroidota	Chitinophagaceae	uncultured	TRUE	FALSE	GM4
Bacteroidota	Microscillaceae	Chryseolinea	TRUE	FALSE	GM4
Bacteroidota	Prevotellaceae	Alloprevotella	TRUE	FALSE	GM4
Bacteroidota	Prevotellaceae	Prevotellaceae	TRUE	FALSE	GM4
Bacteroidota	Rikenellaceae	Rikenella	TRUE	FALSE	GM4
Bacteroidota	Rikenellaceae	Rikenellaceae RC9 gut group	TRUE	FALSE	GM4
Bacteroidota	Tannerellaceae	Parabacteroides	TRUE	FALSE	GM4
Chloroflexi	KD4-96	KD4-96	TRUE	FALSE	GM4
Chloroflexi	Roseiflexaceae	uncultured	TRUE	FALSE	GM4
Crenarchaeota	Nitrososphaeraceae	Nitrososphaeraceae	TRUE	FALSE	GM4
Cyanobacteria	Gastranaerophilales	Gastranaerophilales	TRUE	FALSE	GM4
Deferribacterota	Deferribacteraceae	Mucispirillum	TRUE	FALSE	GM4
Desulfobacterota	Desulfovibrionaceae	Bilophila	TRUE	FALSE	GM4
Desulfobacterota	Desulfovibrionaceae	Desulfovibrio	TRUE	FALSE	GM4
Desulfobacterota	Desulfovibrionaceae	uncultured	TRUE	FALSE	GM4
Desulfobacterota	Geobacteraceae	Citrifermentans	TRUE	FALSE	GM4
Bacillota	Anaerofustaceae	Anaerofustis	TRUE	FALSE	GM4
Bacillota	Butyricicoccaceae	UCG-009	TRUE	FALSE	GM4
Bacillota	Christensenellaceae	uncultured	TRUE	FALSE	GM4
Bacillota	Lachnospiraceae	[Eubacterium] xylanophilum group	TRUE	FALSE	GM4
Bacillota	Lachnospiraceae	Acetatifactor	TRUE	FALSE	GM4
Bacillota	Lachnospiraceae	Dorea	TRUE	FALSE	GM4
Bacillota	Lachnospiraceae	GCA-900066575	TRUE	FALSE	GM4
Bacillota	Monoglobaceae	Monoglobus	TRUE	FALSE	GM4
Bacillota	Oscillospiraceae	NK4A214 group	TRUE	FALSE	GM4
Bacillota	Peptococcaceae	Peptococcus	TRUE	FALSE	GM4
Gemmatimonadota	Gemmatimonadaceae	Gemmatimonas	TRUE	FALSE	GM4
Gemmatimonadota	Gemmatimonadaceae	uncultured	TRUE	FALSE	GM4
Methylomirabilota	Rokubacteriales	Rokubacteriales	TRUE	FALSE	GM4
Myxococcota	Anaeromyxobacteraceae	Anaeromyxobacter	TRUE	FALSE	GM4
Myxococcota	Haliangiaceae	Haliangium	TRUE	FALSE	GM4
Nitrospirota	Nitrospiraceae	Nitrospira	TRUE	FALSE	GM4
Pseudomonadota	Beijerinckiaceae	Bosea	TRUE	FALSE	GM4
Pseudomonadota	Diplorickettsiaceae	uncultured	TRUE	FALSE	GM4
Pseudomonadota	Enterobacteriaceae	Escherichia-Shigella	TRUE	FALSE	GM4
Pseudomonadota	Nitrosomonadaceae	MND1	TRUE	FALSE	GM4
Pseudomonadota	Sphingomonadaceae	Sphingomonas	TRUE	FALSE	GM4
Pseudomonadota	Steroidobacteraceae	Steroidobacter	TRUE	FALSE	GM4
Pseudomonadota	uncultured	uncultured	TRUE	FALSE	GM4
Pseudomonadota	Xanthobacteraceae	Bradyrhizobium	TRUE	FALSE	GM4
Pseudomonadota	Xanthobacteraceae	Pseudolabrys	TRUE	FALSE	GM4
Pseudomonadota	Xanthobacteraceae	Xanthobacteraceae	TRUE	FALSE	GM4
Verrucomicrobiota	Chthoniobacteraceae	Candidatus Udaeobacter	TRUE	FALSE	GM4
Table S2. List of all genera identified as differentially abundant (DA) as structural zeros in one group, using ANCOM-BC . Genera are provided with phylum and family designations, and the GM in which the genus was enriched.
